# Supplementary material for: Epidemiology of Progressive Supranuclear Palsy: Real World Data from the Second Largest Health Plan in Israel
Source: Brain Sci. 2022 Aug 24;12(9):1126. doi: 10.3390/brainsci12091126 (PMC9496895; doi:10.3390/brainsci12091126)
Supplement: Supplementary file 1 [file brainsci-12-01126-s001.zip]

Archive with 1 entries (1 files):
- brainsci-1862991-supplementary.pdf
